# Supplementary material for: Analysis of Surface Properties of Nickel Alloy Elements Exposed to Impulse Shot Peening with the Use of Positron Annihilation
Source: Materials (Basel). 2021 Nov 30;14(23):7328. doi: 10.3390/ma14237328 (PMC8658380; doi:10.3390/ma14237328)
Supplement: Supplementary file 1 [file materials-14-07328-s001.zip]

Archive with 1 entries (1 files):
- materials-1448457-supplementary.pdf
